# Supplementary material for: Y-chromosomal connection between Hungarians and geographically distant populations of the Ural Mountain region and West Siberia
Source: Sci Rep. 2019 May 24;9:7786. doi: 10.1038/s41598-019-44272-6 (PMC6534673; doi:10.1038/s41598-019-44272-6)
Supplement: Supplementary file 3 — Supplementary Table S2 [file 41598_2019_44272_MOESM3_ESM.xlsx]

## Sheet: Table S2
Table S2. Age estimates of N3a4 sub-clades according to Figure 2
Node	Name	Posterior	Age	Lower 95% boundry	Upper 95% boundry
node1	N3a2/N3a4 calibration point	1	7112.88
node2	N3a4	0.986323	4911.36	3740.28	6335.27
node3	N3a4-B539	0.9988	4286.14	3092.95	5609.22
node4	N3a4-B540	0.991842	3956.68	2853.49	5239.37
node5	N3a4-PH573/L1442	1	2772.65	1899.05	3756.99
node6	N3a4-B541	1	1175.39	561.552	1939.57
node7	N3a4-B1064	0.9976	636.548	240.445	1150.3
node8		0.368926	428.784	116.914	828.269
node9		0.272346	311.949	38.1713	658.005
node10	N3a4-B1061	1	288.834	26.653	656.906
node11		0.366287	2596.24	1768.21	3554.49
node12	N3a4-B1056	1	1943.45	1087.94	2864.36
node13	N3a4-B1059	0.99976	2086.68	1209.11	3017.89
node14	N3a4-Y28538	1	2983.67	2038.77	4112.69
node15	N3a4-B545	1	2964.14	2080.53	4140.2
node16	N3a4-1069	0.984403	2595.64	1774.64	3621.41
node17		0.413077	2404.82	1581.29	3413.03
node18	N3a4-B1072	1	597.137	208.659	1143.58
node19	N3a4-B1078	0.993161	276.44	42.232	629.095
node20	N3a4-B1075	1	478.338	128.772	1012.67
node21		0.515897	241.811	7.21829	583.518
node22	N3a4-B535	1	3994	2802.72	5325.24
node23	N3a4-VL62	1	2710.17	1863.28	3709.13
node24		0.338692	1940.76	1113.46	2756.55
node25	N3a4-Z1941	1	2117.37	1271.94	2963.1
node26	N3a4-B1052	1	823.265	324.125	1437.77
node27		0.693341	460.975	94.56	937.877
node28		0.69814	134.445	0.0716198	479.572
node29		0.287702	2370.72	1575.27	3387.54
node30	N3a4-CTS4303	1	773.561	249.518	1403.67
node31		0.312897	2517.63	1735.58	3496.26
node32	N3a2 outgroup	1	2131.22	1116.98	3084.69
