# Supplementary material for: Y-chromosomal connection between Hungarians and geographically distant populations of the Ural Mountain region and West Siberia
Source: Sci Rep. 2019 May 24;9:7786. doi: 10.1038/s41598-019-44272-6 (PMC6534673; doi:10.1038/s41598-019-44272-6)
Supplement: Supplementary file 4 — Supplementary Table S3 [file 41598_2019_44272_MOESM4_ESM.xlsx]

## Sheet: Table S3
Table S3. Geographic distribution of hg N2a1 and N3 subclades
													N2'3
								N2a								N3
								P43								M46
																N3a
								N2a1								L708
								B523_eq
														N3a1				N3a2'6
														B211				P298_eq
											B524
																N3a2																N3a3'6
																M2118					N3a3			N3a4								L392_eq				N3a5
																								Z1936
																					VL29
																							B535						B539
																											L1034/B540				B545
		N	hg N2a1,N3 ind. n	N2a1-L1419		N2a1-B528		N2a1*		N2a1-B525		N2a1-B478		N3a1		N3a2		N3a2'6*		N3a3		N3a4-B535		N3a4-Z1936*		N3a4-L1034/B540		N3a4-B539*		N3a4-B545		N3a3'6		N3a5-F4205		N3a5-B202			References
																											L1034
																																					B202
		N	hg N2a1,N3 ind. n	N2a1-L1419		N2a1-B528		N2a1*		N2a1-B525		N2a1-B478		N3a1		N3a2		N3a2'6*		N3a3		N3a4-B535		N3a4*				N3a4-B539				N3a3'6*					N3a5-B202		References
Northeastern Europe	Linguistic affiliation ¤			n		n		n		n		n		n		n		n		n		n	%	n	%	n	%	n	%	n	%		n		n		n
Saami (Finland)	Uralic, Finno-Saami	20	12	0		0		0		0		0		0		0		0		6		6	30	0	0	0	0	0	0	0	0		0		0		0		Hallast et al. 2016
Saami (Sweden)	Uralic, Finno-Saami	35	13	0		0		0		0		0		0		0		0		6		7	20	0	0	0	0	0	0	0	0		0		0		0		upd. from Ilumäe et al. 2016
Finns	Uralic, Finno-Saami	39	22	0		0		0		0		0		0		0		0		5		17	43.5897	0	0	0	0	0	0	0	0		0		0		0		upd. from Ilumäe et al. 2016
Karelians	Uralic, Finno-Saami	139	51	1		0		0		0		0		1		0		0		20		27	19.4245	1	0.719424	0	0	0	0	0	0		1		0		0		upd. from Ilumäe et al. 2016
Vepsa	Uralic, Finno-Saami	40	22	7		0		0		0		0		0		0		0		1		13	32.5	0	0	0	0	0	0	0	0		1		0		0		upd. from Ilumäe et al. 2016
Russians Arhangelsk	Indo-European, Slavic	106	47	7		0		0		0		0		1		0		0		14		24	22.6415	0	0	0	0	0	0	0	0		1		0		0		upd. from Ilumäe et al. 2016
Russians Pinega	Indo-European, Slavic	103	42	17		0		0		0		0		0		0		0		4		20	19.4175	0	0	0	0	0	0	0	0		1		0		0		upd. from Ilumäe et al. 2016
Eastern Europe
Estonians sum	Uralic, Finno-Saami	279	90	0		0		0		0		0		0		0		0		77		13	4.6595	0	0	0	0	0	0	0	0		0		0		0		upd. from Ilumäe et al. 2016
Latvians	Indo-European, Baltic	86	37	0		0		0		0		0		0		0		0		33		1	1.16279	0	0	0	0	0	0	0	0		3		0		0		upd. from Ilumäe et al. 2016
Lithuanians 1	Indo-European, Baltic	111	45	0		0		0		0		0		0		0		0		44		0	0	0	0	0	0	0	0	0	0		1		0		0		upd. from Ilumäe et al. 2016
Hungarians (Sekler )	Uralic, Ugric, Hungarian	95	6	0		0		0		0		0		0		1*		0		1		0	0	0	0	4	4.21053	0	0	0	0		0		0		0		(Fehér et al. 2014)
Hungarians (Bodrogköz)	Uralic, Ugric, Hungarian	147	9	0		0		0		0		0		0		1*		0		6		0	0	0	0	1	0.680272	0	0	1*	0.680272		0		0		0		(Pamjav et al. 2017)
Hungarians	Uralic, Ugric, Hungarian	113	1	0		0		0		0		0		0		0		0		0		0	0	0	0	0	0	0	0	1	0.884956		0		0		0		upd. from Tambets et al. 2004
Hungarians	Uralic, Ugric, Hungarian	500	14	0				1						0		1		0		5		0	0	0	0	5	1	0	0	2	0.4		0		0		0		(FTDNApublic data membership as of 04.01.2018)
Belarusians	Indo-European, Slavic	267	26	1		0		0		1		0		3		0		0		21		0	0	0	0	0	0	0	0	0	0		0		0		0		upd. from Ilumäe et al. 2016
Polish	Indo-European, Slavic	93	4	0		0		0		0		0		0		0		0		4		0	0	0	0	0	0	0	0	0	0		0		0		0		upd. from Ilumäe et al. 2016
Russians Pskov	Indo-European, Slavic	132	30	0		0		0		1		0		0		0		0		24		4	3.0303	1	0.757576	0	0	0	0	0	0		0		0		0		upd. from Ilumäe et al. 2016
Russians Kostroma	Indo-European, Slavic	51	6	0		0		0		0		0		0		0		0		1		5	9.80392	0	0	0	0	0	0	0	0		0		0		0		upd. from Ilumäe et al. 2016
Russians Orjol	Indo-European, Slavic	110	6	0		0		0		1		0		0		0		0		5		0	0	0	0	0	0	0	0	0	0		0		0		0		upd. from Ilumäe et al. 2016
Russians Kursk	Indo-European, Slavic	45	6	0		0		0		0		0		0		0		0		3		3	6.66667	0	0	0	0	0	0	0	0		0		0		0		upd. from Ilumäe et al. 2016
Russians Voronez	Indo-European, Slavic	96	6	0		0		0		0		0		0		0		0		3		3	3.125	0	0	0	0	0	0	0	0		0		0		0		upd. from Ilumäe et al. 2016
Russians Belgorod	Indo-European, Slavic	143	18	0		0		0		1		0		1		0		1		14		0	0	0	0	0	0	0	0	0	0		1		0		0		upd. from Ilumäe et al. 2016
Russians Smolensk	Indo-European, Slavic	100	12	0		0		0		0		0		0		0		0		11		1	1	0	0	0	0	0	0	0	0		0		0		0		upd. from Ilumäe et al. 2016
Volga-Uralic region
Udmurts	Uralic, Finno-Permic	54	42	0		6		0		0		0		36		0		0		0		0	0	0	0	0	0	0	0	0	0		0		0		0		upd. from Ilumäe et al. 2016
Maris	Uralic, Finno-Volgaic	51	21	8		0		0		0		0		7		0		0		6		0	0	0	0	0	0	0	0	0	0		0		0		0		upd. from Ilumäe et al. 2016
Komi Permians	Uralic, Finno-Permic	60	18	2		2		0		0		0		7		0		0		1		2	3.33333	1	1.66667	0	0	0	0	0	0		3		0		0		upd. from Ilumäe et al. 2016
Komi (Syktyk distr.)	Uralic, Finno-Permic	17	12	4		2		0		0		0		3		0		0		2		1	5.88235	0	0	0	0	0	0	0	0		0		0		0		upd. from Ilumäe et al. 2016
Komi (Izhemsky distr.)	Uralic, Finno Permic	30	21	5		0		0		0		0		13		0		0		0		2	6.66667	1	3.33333	0	0	0	0	0	0		0		0		0		upd. from Ilumäe et al. 2016
Mordvin	Uralic, Finno-Volgaic	60	6	0		0		0		0		0		3		0		0		0		2	3.33333	1	1.66667	0	0	0	0	0	0		0		0		0		upd. from Ilumäe et al. 2016
Mordvin 1	Uralic, Finno-Volgaic	203	27	0		0		0		0		0		21		0		0		2		4	1.97044	0	0	0	0	0	0	0	0		0		0		0		upd. from Ilumäe et al. 2016
Chuvashes	Altaic, Turkic	114	41	9		0		1		0		1		23		0		0		3		2	1.75439	1	0.877193	0	0	0	0	0	0		0		0		0		upd. from Ilumäe et al. 2016
Tatars set1	Altaic, Turkic	137	29	2		0		0		1		0		0		0		0		5		4	2.91971	0	0	7	5.10949	4	2.91971	2	1.45985		0		0		0		upd. from Ilumäe et al. 2016
Tatars set2	Altaic, Turkic	103	26	3		3		3		0		0		0		0		1		5		0	0	0	0	3	2.91262	0	0	5	4.85437		1		0		0		upd. from Ilumäe et al. 2016
Bashkirs Burzyansky	Altaic, Turkic	140	18	0		0		1		0		0		0		0		0		2		7	5	0	0	3	2.14286	0	0	5	3.57143		0		0		0		upd. from Ilumäe et al. 2016
Bashkirs Western Orenburg	Altaic, Turkic	45	3	0		0		0		0		0		0		0		0		0		0	0	0	0	3	6.66667	0	0	0	0		0		0		0		upd. from Ilumäe et al. 2016
Bashkirs Eastern Orenburg	Altaic, Turkic	34	22	0		0		0		0		0		1		0		0		1		0	0	0	0	20	58.8235	0	0	0	0		0		0		0		upd. from Ilumäe et al. 2016
Baskirs Abzelilovsky	Altaic, Turkic	140	13	1		0		0		2		0		2		0		0		1		0	0	0	0	7	5	0	0	1	0.714286		0		0		0		upd. from Ilumäe et al. 2016
Baskirs Samara/Saratov	Altaic, Turkic	54	11	1		0		0		0		0		0		0		0		0		0	0	0	0	10	18.5185	0	0	0	0		0		0		0		upd. from Ilumäe et al. 2016
Bashkirs Perm	Altaic, Turkic	27	8	0		0		0		0		0		1		0		0		0		0	0	0	0	7	25.9259	0	0	0	0		0		0		0		upd. from Ilumäe et al. 2016
Bashkirs Baymaksky	Altaic, Turkic	74	1	0		0		0		0		0		0		0		0		0		0	0	0	0	1	1.35135	0	0	0	0		0		0		0		upd. from Ilumäe et al. 2016
Bashkirs Sterlibashevsky	Altaic, Turkic	54	28	0		0		0		0		0		0		0		0		0		0	0	0	0	0	0	0	0	28	51.8519		0		0		0		upd. from Ilumäe et al. 2016
Western Siberia
Khanty	Uralic, Ob-Ugric	53	39	6		1		5		0		1		8		8		0		0		0	0	0	0	4	7.54717	0	0	0	0		5		0		0		upd. from Ilumäe et al. 2016
Konda Mansi	Uralic, Ob-Ugric	36	24	3*				8						1*		0		0		0		0	0	1*	2.77778	10	27.7778	0	0	nt			0		0		0		YA004169-1 yhrd (Pamjav et al, 2016))
Northern Mansi	Uralic, Ob-Ugric	60	52	16*				22						2*		0		0		1		0	0	2	3.33333	9	15	0	0	nt			0		0		0		Fehér et al. 2014
Nenets	Uralic, Samoyedic	42	39	0		0		0		0		29		0		0		0		6		1	2.38095	0	0	3	7.14286	0	0	0	0		0		0		0		upd. from Ilumäe et al. 2016
Nganasans	Uralic, Samoyedic	50	29	1		0		1		0		25		0		0		0		0		1	2	0	0	0	0	0	0	0	0		0		0		0		upd. from Ilumäe et al. 2016
Selkups	Uralic, Samoyedic	43	4	0		0		0		0		3		0		0		0		1		0	0	0	0	0	0	0	0	0	0		0		0		0		upd. from Ilumäe et al. 2016
Dolgans from Taymyr	Altaic, Turkic	54	24	0		0		1		0		12		0		2		0		2		1	1.85185	0	0	3	5.55556	0	0	0	0		3		0		0		upd. from Ilumäe et al. 2016
Central Asia
Kazakhs	Altaic, Turkic	185	7	0		0		0		2		0		0		1		0		0		0	0	0	0	0	0	0	0	0	0		0		4		0		Ilumäe et al. 2016
Uzbeks	Altaic, Turkic	215	2	0		0		0		0		0		0		1		0		0		0	0	0	0	0	0	0	0	0	0		0		1		0		Ilumäe et al. 2016
1 subset of larger dataset
¤ for Uralic languages we adapted classification proposed recently by Honkola, T. et al. Cultural and climatic changes shape the evolutionary history of the Uralic languages. J Evol Biol. 26,1244-1253 (2013)
* Hg affiliation based on STR pattern
N complete sample size
n sample size of different haplogroup N2a1 and N3 sub-clades
