# Supplementary material for: Y-chromosomal connection between Hungarians and geographically distant populations of the Ural Mountain region and West Siberia
Source: Sci Rep. 2019 May 24;9:7786. doi: 10.1038/s41598-019-44272-6 (PMC6534673; doi:10.1038/s41598-019-44272-6)
Supplement: Supplementary file 6 — Supplementary Table S5 [file 41598_2019_44272_MOESM6_ESM.xlsx]

## Sheet: Table S4
Table S6. Locations of populations for local B539 surfer map
Region	City	GPS long	GPS lat	no of B539 size	Total sample size	B539 ratio	Source
Bodrogköz	Dombrád	21.926488500000005	48.227121	2	147	0.0136054	Hungarian Magyar FTDNA
Bihar	Szentpéterszeg	21.617897099999936	47.23867190000001	1	19	0.0526316	Hungarian Magyar FTDNA
Burgerland	Unterwart/Alsóőr	16.228835300000014	47.2639302	1	13	0.0769231	Hungarian Magyar FTDNA
Székely	Miercurea Ciuc/Csíkszereda	25.795365500000003	46.3695574	4	95	0.0421053	Hungarian Magyar FTDNA
Dél-Dunántúl	Rinyaszentkirály	17.394102100000055	46.15157149999999	1	16	0.0625	Hungarian Magyar FTDNA
Délvidék	Senta/Zenta	20.078093699999954	45.9260128	1	18	0.0555556	Hungarian Magyar FTDNA
Jászság	Jászberény	19.906286499999965	47.5001845	0	52	0	Hungarian Magyar FTDNA
Észak-Dunántúl	Pápa	17.469783399999983	47.3260464	0	29	0	Hungarian Magyar FTDNA
Szabolcs-Szatmár	Mátészalka	22.31613900000002	47.9515675	0	20	0	Hungarian Magyar FTDNA
Pest-Pilis-Kiskun	Pusztavacs	19.501319400000057	47.1718531	0	14	0	Hungarian Magyar FTDNA
Észak-Magyarország	Ózd	20.28886979999993	48.2241439	0	30	0	Hungarian Magyar FTDNA
Czechia	Prague	14.43780049999998	50.0755381	0	75	0	Battaglia et al. 2008
Albania	Tirana	19.81869819999997	41.3275459	0	119	0	Balanovsky et al. 2011
Alsatian	Strasbourg	7.752111300000024	48.57340529999999	0	80	0	Ramos-Luis et al. 2010
Bulgarian	Sofia	23.321867500000053	42.69770819999999	0	97	0	Martinez-Cruz et al. 2012
Bosniak	Sarajevo	18.413076300000057	43.8562586	0	84	0	Balanovsky et al. 2011
Brabant	Brussels	4.351710300000036	50.8503396	0	477	0	Larmuseau et al. 2010
Csángó	Bacau	26.91457479999997	46.5670437	0	106	0	Juhász et al. 2015
Greek	Thessaloniki	22.944419100000005	40.6400629	1	231	0.004329	Greek FTDNA project
Greek	Athens	23.727538800000048	37.9838096	0	149	0	Battaglia et al. 2008
Croatian	Zagreb	15.981918899999982	45.8150108	0	208	0	Balanovsky et al. 2011
Macedonian	Skopje	21.42799560000003	41.9973462	0	79	0	Pericic et al. 2005
Moldovan	Chisinau	28.86381019999999	47.0104529	0	125	0	Varzari et al. 2013
Romanian	Piatra Neamt	26.377979299999993	46.92996159999999	0	53	0	Varzari et al. 2013
Northeast Italian	Verona	10.991621500000065	45.43838419999999	0	67	0	Battaglia et al. 2008
Polish	Lodz	19.45598330000007	51.75924850000001	0	99	0	Battaglia et al. 2008
Romanian	Bucuresti	26.102538399999958	44.4267674	0	178	0	Martinez-Cruz et al. 2012
Slovenian	Ljubljana	14.505751499999974	46.0569465	0	75	0	Balanovsky et al. 2011
Serbian	Belgrade	20.44892159999995	44.786568	0	179	0	Mirabal et al. 2010
Montenegro	Podgorica	19.259364199999936	42.43041960000001	0	404	0	Mirabal et al. 2010
Slovakian	Stara Lubovna	20.682308599999942	49.2964838	0	30	0	Novacková et al. 2014
Slovakian	Namestovo	19.481215499999962	49.404472	0	36	0	Novacková et al. 2014
Slovakian	Skalica	17.225030199999992	48.8448118	0	30	0	Novacková et al. 2014
Slovakian	Nova Bana	18.642189400000007	48.4216874	0	27	0	Novacková et al. 2014
Slovakian	Galanta	17.726663599999938	48.1895413	0	33	0	Novacková et al. 2014
Ukrainian West	Lviv	24.029717000000005	49.83968300000001	0	154	0	Mielnik-Sikorska et al 2012
Tyrol East	Linz	14.285830000000033	48.30694	0	141	0	Niederstätter et al. 2012
Polish Kasuby	Gdansk	18.64663840000003	54.35202520000001	0	204	0	Rebala et al. 2013
Polish Kociewie	Tczew	18.777307199999996	54.0919269	0	158	0	Rebala et al. 2013
Polish Kurpie	Ostroleka	21.559255399999984	53.0876544	0	158	0	Rebala et al. 2013
Sorbian Lusatia	Cottbus	14.332867899999997	51.75631079999999	0	123	0	Rebala et al. 2013
Slovak West	Bratislava	17.10774779999997	48.1485965	0	164	0	Rebala et al. 2013
German Bavaria	München	11.581980499999986	48.1351253	0	218	0	Rebala et al. 2013
