# Supplementary material for: Y-chromosomal connection between Hungarians and geographically distant populations of the Ural Mountain region and West Siberia
Source: Sci Rep. 2019 May 24;9:7786. doi: 10.1038/s41598-019-44272-6 (PMC6534673; doi:10.1038/s41598-019-44272-6)
Supplement: Supplementary file 7 — Supplementary Table S6 [file 41598_2019_44272_MOESM7_ESM.xlsx]

## Sheet: Table S6
Table S7. List of re-sequenced samples and their geographic affiliations
Population	Country of origin	Region of origin	Sequence ID	Haplogroup	Source
Bashkir Burzyansky	Russia	Volga-Uralic region	GRC15559008	N3a4	Ilumäe et al. (2016)
Bashkir Burzyansky	Russia	Volga-Uralic region	GRC15559009	N3a4	Ilumäe et al. (2016)
Bashkir Burzyansky	Russia	Volga-Uralic region	GRC15559012	N3a4	Ilumäe et al. (2016)
Tatar	Russia	Volga-Uralic region	GRC15559013	N3a4	Ilumäe et al. (2016)
Tatar	Russia	Volga-Uralic region	GRC15559014	N3a4	Ilumäe et al. (2016)
Tatar	Russia	Volga-Uralic region	GRC15559015	N3a4	Ilumäe et al. (2016)
Estonian	Estonia	Eastern Europe	GS000017207-ASM	N3a4	Karmin et al. (2015)
Vepsa	Russia	Northeastern Europe	GS000016971-ASM	N3a4	Karmin et al. (2015)
Estonian	Estonia	Eastern Europe	GS000017380-ASM	N3a4	Karmin et al. (2015)
Estonian	Estonia	Eastern Europe	GS000018757-ASM	N3a4	Karmin et al. (2015)
Estonian	Estonia	Eastern Europe	GS000017213-ASM	N3a4	Karmin et al. (2015)
Karelian	Russia	Northeastern Europe	GS000035149-ASM	N3a4	Karmin et al. (2015)
Even	Russia	Central Siberia	GS000016166-ASM	N3a2	Karmin et al. (2015)
Yakut	Russia	Central Siberia	GS000020490-ASM	N3a2	Karmin et al. (2015)
Khanty	Russia	Western Siberia	SAMN03317421	N3a4	Wong et al. (2017)
Mansi	Russia	Western Siberia	SAMN03317418	N3a4	Wong et al. (2017)
Estonian	Estonia	Eastern Europe	GRC14414326	N3a4	This study
Estonian	Estonia	Eastern Europe	GRC14414325	N3a4	This study
Estonian	Estonia	Eastern Europe	GRC14414322	N3a4	This study
Estonian	Estonia	Eastern Europe	GRC14414323	N3a4	This study
Estonian	Estonia	Eastern Europe	GRC14414324	N3a4	This study
Hungarian	Hungary	Central Europe	GRC13173524	N3a4	This study
Hungarian	Hungary	Central Europe	GRC030728	N3a4	This study
Hungarian	Hungary	Central Europe	GRC171156851	N3a4	This study
Hungarian	Hungary	Central Europe	GRC171156852	N3a4	This study
Hungarian	Hungary	Central Europe	GRC171156850	N3a4	This study
Bashkir Sterlibashevsky	Russia	Volga-Uralic region	GRC171600633	N3a4	This study
Bashkir Sterlibashevsky	Russia	Volga-Uralic region	GRC171600635	N3a4	This study
Bashkir Sterlibashevsky	Russia	Volga-Uralic region	GRC171600634	N3a4	This study
Bashkir Eastern Orenburg	Russia	Volga-Uralic region	GRC171600629	N3a4	This study
Bashkir Eastern Orenburg	Russia	Volga-Uralic region	GRC171600630	N3a4	This study
Bashkir Eastern Orenburg	Russia	Volga-Uralic region	GRC171600632	N3a4	This study
Bashkir Eastern Orenburg	Russia	Volga-Uralic region	GRC171600631	N3a4	This study
