# Supplementary material for: Y-chromosomal connection between Hungarians and geographically distant populations of the Ural Mountain region and West Siberia
Source: Sci Rep. 2019 May 24;9:7786. doi: 10.1038/s41598-019-44272-6 (PMC6534673; doi:10.1038/s41598-019-44272-6)
Supplement: Supplementary file 8 — Supplementary Table S7 [file 41598_2019_44272_MOESM8_ESM.xlsx]

## Sheet: Table S7
Table S8. Specifications for SNPs used for genotyping
SNP Position Build37	Marker name	Clade	Forward Primer 5' → 3'	Reverse Primer 5' → 3'	Product Length (bp)	SNP Position Product	Ancestral	Derived
21463326	Z1936	N3a4	CTAAACTCGTCCCTCAGTCA	GCTTAACTCTGCCTGACTTC	232	150	C	T
23148395	B535	N3a4-B535	CTGGCTGCATAGATTTTCACCATT	AAAAGAAAGGAGATAATCTTGGGAG	395	148	A	G
18581443	B539	N3a4-B539	TTTCATTACCTTAACAGTTTGTCTC	CACTCCTGGCTGAAAATGAGTTT	381	190	A	T
21646398	L1034 (B540_eq)	N3a4-B540/L1034	AATTGCTTCCTATTTCTGTTTCCTG	ACTAAATATACCTGAGATAGTGGAA	348	183	G	C
18937854	B545_eq (Y24375)	N3a4-B545	GCAAGTATCTGTCTAAAATACAATTC	CTAGTTCATAAAGTTCTAAAAGGGA	466	237	C	A
